# Supplementary material for: Induced defense response in red mango fruit against Colletotrichum gloeosporioides
Source: Hortic Res. 2021 Jan 10;8:17. doi: 10.1038/s41438-020-00452-4 (PMC7797005; doi:10.1038/s41438-020-00452-4)
Supplement: Supplementary file 2 — Supplementary tables S1-S5 [file 41438_2020_452_MOESM2_ESM.xlsx]

## Sheet: Table.S1.matrix_fc_diff
Table.S1.	Differentially expressed gene in C. gloeosporioides transcriptome analysis during infection.
Gene ID	Transcript description	GFGS-2D	GFGS-7D	GFRS-2D	GFRS-7D	RFGS-2D	RFGS-7D	RFRS-2D	RFRS-7D
Cgl_15112	to phospholipase C	0.382074	1.06283	4.16875	4.25984	4.73122	4.56362	0.659204	-1.6468
Cgl_8001	40s ribosomal s22	2.09472	2.38721	-0.0160354	-0.369345	0.202666	-0.352605	0.51503	-0.363984
Cgl_13382	acyl carrier	0	1.78249	-1.15761	-1.9188	-0.686097	-1.67518	-0.373265	0.989874
Cgl_5878	nucleotide-disulfide oxidoreductase	0	1.36607	-1.88869	-3.82196	0	0	0	0
Cgl_4109	40s ribosomal s17	-5.40332	-1.12142	2.33738	1.45775	0.662527	1.37973	-1.13509	-0.59324
Cgl_3836	2cys6 transcription factor	0	0.493537	-3.48561	-3.54802	0	2.29732	0	0
Cgl_10892	beta hydrolase fold family	0	0.450938	-4.67976	-4.10495	0	1.64579	0	0
Cgl_947	polyphosphate kinase	-2.93412	-3.89614	0	1.03643	0	0	0	0
Cgl_12327	60s ribosomal l27	-2.19368	-1.98506	-0.651893	-1.58838	0	3.07533	0.23373	-0.610445
Cgl_16053	metalloprotease	-0.517571	-3.13261	0.782426	-3.91137	1.9718	6.33529	1.67943	-0.081818
Cgl_4293	elongation factor EF-1	-0.39107	0.885543	0.869601	0.808599	0.460121	0.52787	-0.442951	0.227414
Cgl_5197	aryl-alcohol dehydrogenase AAD14	0	0.887785	0	-3.69693	0	2.5626	0	0
Cgl_14071	allergen asp f 2	1.57178	-2.30547	3.38706	-0.509455	2.92802	5.2519	-0.0132272	-1.10503
Cgl_9530	pectate lyase	-0.128601	-5.81416	3.8655	-3.37061	-0.299673	3.30337	0.705766	-0.44748
Cgl_7802	UEV domain-containing	0	0.983228	-3.64429	-4.413	0	1.42662	0	0
Cgl_535	EQB54216.1hypothetical protein CGLO_05978	0	3.5457	0.210732	1.74436	3.37067	5.11281	-1.02207	-3.34929
Cgl_10869	biosynthesis bifunctional	0	-3.81149	-2.55686	-4.05802	0	0	0	0
Cgl_14508	related to pyridoxine 4-dehydrogenase	0	1.82892	-1.47736	-1.72052	1.98652	5.41536	0	0
Cgl_826	DUF2408 domain-containing	0	2.23055	-2.96074	-3.60896	0	0	0	0
Cgl_12295	aldo keto reductase	0.43059	1.81252	0.0615928	0.474875	1.13582	2.09973	0.106064	1.05234
Cgl_9958	peroxisomal carrier	0	0	0	-4.75341	0	0	0	0
Cgl_5880	autophagy-related 8	-1.43082	-1.77508	0.715873	0.713237	3.52573	3.87396	-0.428178	0.352599
Cgl_14597	hypothetical protein CGGC5_12330	-5.18518	-0.451876	0.360477	0.689128	0.066282	2.11076	0.536223	-0.848414
Cgl_14143	cytochrome b5	0	-2.16235	-3.4103	-4.55782	0	0	0	0
Cgl_1127	hypothetical protein CGLO_01318	1.04993	1.08274	4.17749	1.01551	1.0581	4.48233	2.0831	0
Cgl_6026	ribosomal l14	0.0512405	0.572066	3.78505	4.13271	0.823223	0.131506	0.0310234	-0.989275
Cgl_10650	hypothetical protein CGLO_11796	-0.0138946	0.325975	-0.198533	1.0431	-0.259227	-3.53434	-0.0121107	0.431721
Cgl_14138	anchored surface	-0.875934	1.9221	0.756804	1.07574	1.6055	2.04603	-0.836154	-0.0568949
Cgl_13215	60s ribosomal l27a	1.01083	0.978293	2.84304	2.39213	0.301875	0.784602	-0.789289	1.21147
Cgl_14087	hypothetical protein CGLO_15645	0	0.475014	-3.18316	-3.9836	0	0.528876	0	0
Cgl_8918	integral component of membrane	0.307965	1.37139	-3.41375	-1.66558	1.9718	3.80437	1.16292	-2.50144
Cgl_14234	phosphate carrier 2	0.198511	0.808753	-1.05383	-0.876405	0.935667	2.74254	-0.667779	-0.179543
Cgl_3939	-1 family	-3.18539	-2.86874	0	1.94777	0	0.777537	0	0
Cgl_1079	esterase precursor	0.245326	-0.950943	-3.41634	-3.06999	0	2.97327	-0.129969	0.847899
Cgl_9390	acid permease	-0.602966	-0.927672	-0.377418	-1.01383	0.788122	2.38276	0.163678	1.77036
Cgl_9768	synthase a like	0	0.0927579	-1.67189	-3.51233	2.09081	0	0	0
Cgl_14323	hydrolase family 61	0.483986	0.338348	3.0364	0.940914	1.29763	3.18925	1.38664	0.78153
Cgl_10497	acid permease	-0.121677	1.2561	3.93973	3.88873	3.42984	5.55272	-0.355613	-1.06474
Cgl_6510	WD domain-containing	-0.862773	-2.50686	-0.0116542	-1.62665	0	1.75322	0	0
Cgl_1874	ribosomal l2	0	-0.354651	-1.07403	-2.05835	0	0.815788	2.24893	0
Cgl_13248	VHS domain-containing	-1.09434	-4.07261	0	0.825402	0	-1.42266	0	0
Cgl_9192	of phospholipase D SRF1	-2.2019	-4.09488	-5.17932	-4.91674	0	0	0	2.13138
Cgl_15197	oligopeptide transporter	-0.357742	1.32716	1.61336	1.67103	0.54974	3.09276	0.274361	-0.0136321
Cgl_16221	class II heavy chain	0	0.656612	-1.87858	-2.6937	0	-1.44088	0	0
Cgl_13524	DUF2423 domain-containing	-1.02499	-3.378	-2.01735	-1.10838	-3.46275	-2.81022	-0.263288	-0.432154
Cgl_2989	repressible genes regulatory thi1	-2.16718	-6.31528	0	-0.201481	0	0	0	0
Cgl_218	acetyltransferase	2.19391	0	-0.907037	-3.96178	0	2.14962	0	0
Cgl_15730	rich repeat domain-containing	-1.02499	-2.33698	2.70771	1.95706	0	3.15024	0	0
Cgl_5525	DNA repair	-1.09403	-0.091178	-0.532573	0.523403	5.16466	5.23193	0.40834	0.513353
Cgl_15133	glutathione S-transferase domain-containing	-5.24761	-1.00116	2.60346	2.16364	-0.111097	0.0481908	-0.275812	-0.806197
Cgl_7267	zinc iron transporter	0.232892	1.22051	0.411057	1.6011	0.516376	0.00230432	-0.51599	0.35076
Cgl_4148	transglutaminase-like domain-containing	0	0	0	-5.20734	0	0	0	0
Cgl_3293	family small oligopeptide transporter	0.560635	1.22217	-0.0711224	1.14498	0.0763891	0.288835	0.157645	-0.0338984
Cgl_11032	ribosomal L18	1.09884	0.473951	2.08431	2.98234	0.181032	0.712958	-0.331165	0.871298
Cgl_8021	60s ribosomal l24	-0.0211461	0.951337	2.9549	2.11572	0.0338622	1.62651	-0.587639	0.987661
Cgl_12638	oligopeptide transporter	0	0.113942	0.037674	-1.84994	-0.606518	4.52115	-1.42206	-0.0795879
Cgl_8337	cell division control 12	0	2.32562	-2.3439	-2.99792	0	0.0170156	0	-1.75996
Cgl_196	ferredoxin-like family	0	0.696297	0	-3.7845	0	0	0	0
Cgl_645	related to pyridoxine 4-dehydrogenase	0.861034	0.179802	-1.94474	-1.92884	1.53812	2.77091	-1.24575	-1.12367
Cgl_3169	ATP synthase subunit E	-2.16718	-1.67246	-1.52877	-2.78094	0	1.97713	0	0
Cgl_5953	heat repeat	0	-0.100954	-4.7061	-4.46539	0	0	0	0
Cgl_4788	hsp70	-0.66609	-0.193474	-0.225321	0.324012	1.668	3.68619	0.0259044	1.29912
Cgl_15548	histone H3	0.646454	2.06129	0.686319	0.826075	-0.671251	0.943695	-0.659269	0.485249
Cgl_5334	ubiquitin carboxyl-terminal hydrolase 22 27 51	0	-0.100954	-2.98699	-4.42996	0	0	0	0
Cgl_8041	mitochondrial import receptor subunit or translocase domain-containing	0	0.698758	0	-3.6423	0	-1.7548	0	0
Cgl_12269	60s ribosomal l17	5.16926	4.6631	0.93229	1.58833	-0.855285	0.214239	-0.866149	1.1854
Cgl_6797	intron endonuclease	0	1.38681	0	2.05417	-4.58483	-4.38562	0.249831	-0.0536479
Cgl_15603	FAT domain-containing	0	1.49184	-2.61099	-3.25975	0	0	0	0
Cgl_9876	methylenetetrahydrofolate reductase	-3.58666	-3.53429	1.73897	1.65591	0	0	0	0
Cgl_1085	utp-glucose-1-phosphate uridylyltransferase	-0.231469	3.17539	-0.716916	0.468043	-1.44441	0.128591	-0.42205	-0.51013
Cgl_6370	protein dimerization activity	1.54203	1.73805	-5.17941	-0.421584	-2.19108	-0.249908	0.935164	1.69399

## Sheet: Table.S2.TF genes
Table S2.	Induced transcription factor genes in 'RFGS' and aslo induced defense related signalling pathway genes in RFGS (2dpi and 7 dpi)
Gene ID	Abbreviation	Gene full name (Figure 4A)	GFGS-OD	GFGS-2D	GFGS-7D	GFRS-OD	GFRS-2D	GFRS-7D	RFGS-OD	RFGS-2D	RFGS-7D	RFRS-OD	RFRS-2D	RFRS-7D
mango_c22477	BEL1	Homeobox protein BEL1 homolog	115.648	169.561	261.325	72.1691	140.533	165.221	40.4731	154.77	131.203	93.198	135.196	278.092
mango_rep_c6793	NRPD2_1	DNA-directed RNA polymerases IV and V subunit 2	1.23592	10.6427	0.000320649	3.7028	12.4918	2.51339	0.0767672	15.3149	5.92384	1.47888	20.3394	9.50563
Contig699	GATA7	GATA transcription factor 7			262.631	263.892	407.838	227.122	140.454	343.378	286.891	242.11	255.045	384.493
mango rep_c280	CCR4-3	Carbon catabolite repressor protein 4 homolog 3	92.7792	181.444	53.1433	98.5609	91.5624	54.1041	67.6769	182.175	106.77	89.5764	161.811	125.884
mango_rep_c17535	DOF3.4	Dof zinc finger protein DOF3.4	3.26658	24.561	3.42355	4.48022	14.7559	3.13286	1.10915	30.1318	9.00729	3.61641	36.2156	11.0745
mango_rep_c13145	AVTF	Anti-virus transcriptional factor	21.5035	28.3282	18.4692	14.8563	14.7913	12.5992	2.02995	31.3623	20.026	19.2908	16.0803	30.2549
mango rep_c3795	C2H2 Znf	C2H2 Zinc finger domain transcription factor	39.7229	25.7455	16.5908	19.7985	26.1189	25.2965	6.24744	37.1606	21.5973	32.7647	34.3882	23.028
mango_rep_c32601	C6 Znf	Zinc finger domain-containing protein	5.87358	8.46518	2.21648	1.2742	5.72752	3.92e-17	3.92e-17	14.7958	5.15659	5.59444	13.4238	2.1227
mango_rep_c3421	1 Znf	Zinc finger protein1	21.5357	28.6288	33.861	19.8148	29.2859	28.4022	8.07114	43.4119	13.3018	31.2024	42.1181	24.5971
mango_rep_c13727	DREB3	Dehydration-responsive element-binding protein 3	0.550312	18.4869	1.20363	0.837371	4.19805	2.72741	0.0996098	19.3227	2.39113	3.24402	23.7464	5.5156
mango_rep_c7845	BZR2_1	Protein BRASSINAZOLE-RESISTANT 2	5.36702	7.13008	1.00808	3.5655	2.275	3.92e-17	0.0457749	19.2206	1.36461	3.23177	20.5951	5.03619
mango_c14041	ARF19	Auxin response factor 19	18.6724	22.7241	32.5259	10.2118	17.1192	23.2908	2.91059	46.1752	23.0689	32.2755	42.8214	30.7587
Contig3993	CAMTA3	Calmodulin-binding transcription activator 3	2.31483	14.5674	2.26154	4.97288	0.633533	2.87949	0.0457749	19.4011	0.957018	4.83228	16.3958	5.488
Contig3728	NUC	Zinc finger protein NUTCRACKER	4.52013	14.5618	9.29062	5.33402	11.5246	17.3398	0.181032	16.712	9.45844	5.4035	24.2374	5.89699
Contig849	AUX1	Auxin influx carrier component1	10.6612	29.5265	0.409088	2.74698	3.51593	0.580649	0.903797	19.6949	0.686667	6.82111	16.1075	6.5273
mango_rep_c14251	NRPD2_2	DNA-directed RNA polymerases IV and V subunit 2	1.23592	10.6427	0.000320649	3.7028	12.4918	2.51339	0.0767672	15.3149	5.92384	1.47888	20.3394	9.50563
mango_rep_c4678	BZR2_2	Protein BRASSINAZOLE-RESISTANT 2	5.46702	7.23008	1.10808	3.4655	2.175	4.92e-17	0.0657749	19.3206	1.46461	3.33177	20.6951	5.08619
Contig4546	MGP	Zinc finger protein MAGPIE	6.1198	15.9267	4.75277	9.26573	11.9623	2.37885	0.0767672	21.3628	3.34432	14.5516	18.8949	8.17931
mango_rep_c7940	bHLH	Transcription factor bHLH	3.92e-17	9.67772	0.643833	1.99269	6.22752	0.598377	1.83814	14.09	1.70795	0.469708	17.9407	8.69759
mango_rep_c14580	EXPA4	Expansin-A4	11.1235	66.5204	4.23626	6.91402	247.107	69.8156	20.3566	37.1375	232.971	30.7436	83.7288	3.79203
mango_rep_c12020	WRKY13	Probable WRKY transcription factor 13	12.3225	14.1297	0.364088	2.43557	3.36555	1.90102	13.5048	21.2526	1.84747	1.07767	28.5552	19.1087
mango_rep_c8853	VOZ1	Transcription factor VOZ1	21.5357	28.6288	23.861	19.8148	29.2859	28.4022	8.07114	43.4119	13.3018	31.2024	42.1181	24.5971
Ethylene Genes	Abbreviation	Transcript description (Figure 4B-F)	GFGS-Od	GFGS-2D	GFGS-7D	GFRS-OD	GFRS-2D	GFRS-7D	RFGS-OD	RFGS-2D	RFGS-7D	RFRS-OD	RFRS-2D	RFRS-7D
Contig3107	UBA2A1	UBP1-associated protein 2A	68.5635	105.4	93.5938	70.2845	105.46	83.0796	60.0241	75.3897	76.4345	55.871	68.3456	102.962
mango_rep_c7062	GH3.8	indole-3-acetic acid-amido synthetase GH3.5	11.2502	35.6606	19.4971	9.5473	28.1918	24.9095	0.853981	27.3756	26.5014	14.3029	39.1817	48.8713
Contig1541	UBA2A2	UBP1-associated protein 2A	28.8871	38.6096	31.8323	33.8876	41.794	45.0493	28.7558	68.8171	45.4805	29.4974	46.4064	50.7369
Contig6042	EOL1	ETO1-like protein 1	13.7909	18.8938	15.3093	5.88902	10.1498	15.0856	1.22044	21.1738	15.9804	7.67627	23.7881	31.9275
Contig1718	ASA1	anthranilate synthase component II	0.0241438	16.6488	14.4304	7.90376	12.1448	12.2893	0.0740169	23.6976	21.7661	6.39906	19.4721	15.8022
mango_rep_c7063	GH3.5	indole-3-acetic acid-amido synthetase GH3.5	4.60721	12.3273	12.8305	9.6473	28.2918	24.8095	1.18119	54.0423	26.6014	15.9883	52.515	38.8713
mango_rep_c1838	AOX1	protein; alternative oxidase	0.591597	0.797414	20.8066	3.84039	11.6507	49.1634	2.0586	21.3911	27.5265	3.40839	24.6765	25.7759
Jasmonic acid
mango_rep_c12327	CHS1	chalcone synthase	6.82022	20.4395	49.1913	5.44294	97.1967	131.017	5.42733	72.6634	243.401	7.31616	71.7144	79.302
Contig2429	CHS2	chalcone synthase	0.960707	48.1561	42.1152	2.21276	64.1348	66.7777	0.626867	29.5976	78.6818	1.78672	38.7814	41.3264
mango_rep_c5510	IAA14	auxin-responsive protein iaa14	12.5091	24.1785	23.1135	15.2686	26.9184	23.691	10.2835	47.9179	38.3051	14.4354	48.5578	33.4168
mango_rep_c2402	CHS3	chalcone synthase	8.73725	10.2606	7.15163	12.6276	37.707	33.193	23.5309	25.8633	178.164	8.96126	20.3359	71.772
mango_rep_c960	CHS4	chalcone synthase	8.12022	50.4395	49.2913	5.54294	97.2967	231.017	3.7992	42.6634	243.501	8.02115	55.0477	95.9687
mango_rep_c42896	CHS5	chalcone synthase	0.260707	48.1561	42.1152	2.21276	64.1348	66.7777	0.237598	29.5976	78.6818	1.51437	48.7814	74.6598
Contig157	TIFY9	Protein TIFY 9	28.0763	54.8293	25.4625	43.7195	133.891	202.841	23.426	38.3508	154.41	19.943	67.8986	82.2384
Salicylic acid
mango_rep_c290	TSJT1	stem-specific protein tsjt1	68.7765	170.714	178.731	75.5443	221.939	177.748	36.1408	256.657	257.743	31.7526	266.536	195.864
mango_rep_c190	UBQ10-1	polyubiquitin 10	11.9608	53.1204	44.5558	16.4676	44.197	49.5175	13.3258	95.9373	63.2849	18.4074	70.3525	64.8473
Contig5181	UBQ10-2	polyubiquitin 10	80.2232	298.377	179.336	79.3519	228.095	256.611	45.0832	549.562	240.374	52.6669	612.229	310.822
Contig4821	UBQ10-3	polyubiquitin 10	85.7822	108.377	179.436	79.6519	428.095	256.711	45.4981	749.562	240.574	51.1613	822.587	210.822
mango_rep_c14748	PAL	phenylalanine ammonia-lyase	6.42392	32.0683	144.917	19.1242	137.068	183.973	30.2664	51.5925	247.496	28.2401	80.47	134.286
mango_rep_c1600	PNAE	polyneuridine-aldehyde esterase	1.23323	2.7832	40.0957	0.998393	10.7285	63.458	1.8835	44.0175	45.0012	1.05356	50.7775	40.751
mango_rep_c534	SUBI-1	polyubiquitin	120.869	210.097	106.076	175.902	153.541	124.517	284.294	531.134	742.715	75.2264	380.246	451.472
Abscisic acid
mango_rep_c368	CAT1	catalase	29.5008	29.0872	30.9667	37.2579	70.8487	51.6543	31.5144	112.549	124.147	64.5922	122.921	126.492
mango_rep_c7592	LPP2	lipid phosphate phosphatase 2	3.89394	20.9556	20.6309	3.26308	22.1352	25.0524	0.210212	18.9252	14.2885	4.35629	32.8986	40.2352
mango_rep_c6718	ASPG1	protein aspartic protease in guard cell 1	9.11283	31.7369	31.946	7.91944	27.1294	39.3203	8.72073	67.7383	28.2976	18.4602	33.2997	31.5893
Contig1541	UBA2A	UBP1-associated protein 2A	29.9162	41.943	51.8323	33.8876	71.794	55.0493	29.3268	105.484	45.4805	37.2432	86.7507	84.0703
mango_rep_c368	CAT2	catalase	29.5339	79.0872	7.63341	37.2579	90.8487	41.6543	31.5144	112.549	124.147	64.5922	122.921	126.492
mango_rep_c2594	NAC4	response to abscisic acid	11.1046	42.3301	72.7579	55.6415	114.5	118.728	72.7678	57.4779	199.475	50.5591	65.8583	138.321
MAPK
mango_rep_c1386	MAPK31	mitogen-activated protein kinase 3	24.3025	57.2027	88.0077	17.3023	91.0421	90.8054	39.9218	120.202	146.347	38.3494	86.1775	103.958
mango_rep_c10697	RLPK	probable receptor-like protein kinase	1.66379	28.4541	24.9674	1.54581	33.7336	53.6667	2.13158	63.6822	44.4559	5.59858	61.1821	70.2316
Contig189	MAPK32	mitogen-activated protein kinase 3	34.3025	47.2027	88.0097	67.3023	91.0821	101.139	39.8218	120.802	176.347	42.0612	106.178	107.292
Contig3464	MAPK16	mitogen-activated protein kinase 16	15.2275	36.1591	35.2012	14.1016	35.2499	21.1906	6.27221	30.1689	58.8468	17.1558	35.6898	58.8441
mango_rep_c9784	LRR-RLK	serine threonine-protein kinase	22.7928	31.7792	26.6213	23.6438	24.7858	29.9145	3.74498	21.2394	40.5269	5.6169	33.0523	50.5056
mango_rep_c3620	PDR1	pleiotropic drug resistance protein 1	2.50466	10.1455	28.1007	1.99582	30.106	39.8325	4.46427	22.4867	62.6261	2.59544	48.2242	45.7745

## Sheet: Table.S3.pathway genes
Table S3.	Fruit defense genes and phenylpropanoid biosynthesis pathway-related genes that upregulated during infection based on the KEGG pathway mapper.
Figure.5
Stress response genes
Gene ID	Abbreviation	Gene full name	GFGS-OD	GFGS-2D	GFGS-7D	GFRS-OD	GFRS-2D	GFRS-7D	RFGS-OD	RFGS-2D	RFGS-7D	RFRS-OD	RFRS-2D	RFRS-7D
mango_rep_c4678	BZR2	Protein BZR1 homolog 2	5.36702	7.13008	1.00808	3.5655	2.275	3.92e-17	0.0457749	19.2206	1.36461	3.23177	20.5951	5.03619
mango_rep_c4860	CSLE6	Cellulose synthase-like protein E6	2.18594	11.8309	0.385088	2.34724	11.7393	3.92e-17	0.168979	36.4135	10.8433	3.01653	47.4259	22.4133
mango_rep_c15195	MOB1A	MOB kinase activator-like 1A	5.24979	15.1955	9.66178	11.6974	24.3237	16.2748	9.04191	31.6332	15.7917	3.75947	23.9549	21.3384
mango_rep_c9406	ASK7	Shaggy-related protein kinase eta	18.4378	27.3412	26.2184	22.5265	30.6017	20.2487	13.5869	51.0356	35.9057	16.5305	69.9617	36.2172
mango_rep_c13727	DREB3	Dehydration-responsive element-binding protein 3	0.550312	8.48688	1.20363	0.837371	4.19805	2.72741	0.0996098	19.3227	2.39113	3.24402	23.7464	5.5156
mango_rep_c1026	HVA22	Protein HVA22	19.1392	12.3185	2.37323	11.7913	10.5615	4.60569	12.5719	36.9404	11.3944	12.7171	58.8479	19.6032
mango_rep_c25862	PCR2	Protein Plant Cadmium Resistance 2	2.50534	36.7612	37.0306	6.15746	79.5448	82.8379	6.58976	33.8102	85.2913	1.31517	58.6738	35.9066
Defense response genes
Gene ID	Abbreviation	Gene full name	GFGS-OD	GFGS-2D	GFGS-7D	GFRS-OD	GFRS-2D	GFRS-7D	RFGS-OD	RFGS-2D	RFGS-7D	RFRS-OD	RFRS-2D	RFRS-7D
mango_rep_c4914	UGT74E2	UDP-glycosyltransferase 74E2	11.0632	5.93077	1.336	14.5809	33.5519	25.3447	7.17528	38.8946	7.07835	10.5775	43.592	20.2746
Contig3107	UBA2a	UBP1-associated protein 2A	49.5683	51.943	31.8323	33.8876	71.794	35.0493	29.3268	105.484	45.4805	37.2432	86.7507	84.0703
mango_rep_c216	TLP	Thaumatin-like protein	27.0674	57.7008	5.80584	92.124	59.019	191.277	75.5467	63.02	467.911	36.6888	80.841	9.76454
mango_rep_c1732	BSMT1	Salicylate/benzoate carboxyl methyltransferase	1.66379	2.33949	2.5484	1.08472	18.7068	2.06413	1.64074	32.7535	1.82384	1.48179	25.4936	7.71373
mango_rep_c3620	PDR1	Pleiotropic drug resistance protein 1	2.50466	10.1455	28.1007	1.99582	40.106	99.8325	4.46427	22.4867	62.6261	2.59544	18.2242	35.7745
mango_c15553	PER15	Peroxidase 15	6.22884	44.2222	3.08367	4.1554	93.9591	14.6074	4.54761	84.3459	531.411	11.3139	181.903	2.72881
Contig4732	MLO6	MLO-like protein 6	4.98936	9.41545	8.00069	14.3062	40.5402	17.8965	4.73877	19.0509	26.6057	4.8272	27.0081	5.25984
Contig227	PR1	Pathogenesis-related protein 1	39.8287	380.991	36.0138	48.8907	293.54	1509.5	112.959	420.966	2393.59	51.276	519.254	40.5193
mango_rep_c1386	MAPK3	Mitogen-activated protein kinase 3	11.23	24.5143	21.9321	33.8605	45.5174	34.8575	25.4371	45.3592	45.5144	15.0905	35.5924	50.3767
Phenylpropanoid biosynthesis pathway related genes that upregulated in 'RFRS' on the KEGG pathway mapper (Figure.6)
Gene ID	Abbreviation	Gene full name	GFGS-0D	GFGS-2D	GFGS-7D	GFRS-0D	GFRS-2D	GFRS-7D	RFGS-OD	RFGS-2D	RFGS-7D	RFRS-0D	RFRS-2D	RFRS7D
mango_rep_c14748	PAL	L-phenylalanine ammonia-lyase	2.32985	32.0683	144.917	19.1242	137.068	183.973	30.2664	26.9258	247.496	28.2401	40.47	174.068
Contig2209	TCMO	Trans-cinnamate 4-monooxygenase	23.937	56.2927	129.286	44.3925	133.12	261.815	51.894	59.2575	387.606	36.504	78.1663	142.616
Contig788	C4H	Cinnamate 4-hydroxylase	3.24368	60.2591	106.729	3.46303	166.096	123.307	2.94465	44.4699	155.203	0.947812	46.0921	122.416
mango_c15553	PER 72	Peroxidase 72	8.46725	14.0097	3.22048	23.6001	62.5553	6.05767	27.7226	33.1129	193.432	40.0025	41.0984	8.74116
mango_rep_c490	PER 4	Peroxidase 4	3.92e-17	3.92e-17	3.92e-17	3.92e-17	3.92e-17	3.92e-17	3.92e-17	1.52377	3.92e-17	1.70325	3.92e-17	1.07252
mango_rep_c2650	COMT_1	Caffeic acid O-methyltransferase	0.57239	9.80098	1.36122	8.79793	6.58887	4.12559	4.99963	24.1726	2.09391	0.80102	13.6513	7.8657
mango_rep_c4517	COMT_2	Caffeic acid O-methyltransferase	3.92e-17	0.595382	3.92e-17	3.92e-17	15.3165	3.71682	3.92e-17	4.01594	3.28414	0.305028	3.92e-17	1.00392
mango_rep_c42896	CHS_1	Chalcone synthase	7.63567	50.4395	149.191	5.44294	197.197	231.017	4.76326	42.6634	243.401	7.31616	41.731	125.969
mango_rep_c12327	CHS_2	Chalcone synthase	0.369303	48.1561	42.1152	2.21276	64.1348	66.7777	0.248899	29.5976	78.6818	1.78672	44.0913	61.3264
Contig2429	CHS_3	Chalcone synthase	11.9326	138.459	446.086	9.83319	535.016	701.785	34.8206	117.541	712.489	18.9931	123.024	399.218
mango_c12626	F3H_1	Flavanone 3-hydroxylase	6.85067	39.4474	95.3095	5.53182	121.165	197.847	4.45968	27.333	191.909	2.90602	25.6066	202.22
mango_rep_c41217	F3H_2	Flavanone 3-hydroxylase	44.1784	99.9863	332.427	79.1364	387.585	691.267	107.675	124.914	554.08	124.04	365.111	537.871
mango_rep_c133	F3H_3	Flavanone 3-hydroxylase	15.4615	0.585469	4.92517	6.54964	12.5253	16.2508	18.3917	3.69227	20.2882	10.0804	13.5249	21.6733
Contig1067	DFR	Dihydroflavonol reductase	20.7586	25.8653	161.763	34.0869	147.383	341.569	51.876	37.3504	349.023	54.5782	53.1787	184.486
mango_rep_c3395	CAD	Cinnamyl alcohol dehydrogenase	33.6716	34.4073	80.7699	56.701	44.0595	185.846	45.2138	37.8144	79.4029	29.082	31.2922	60.2522

## Sheet: Table.S4.GO genes
Table S4.	Gene Ontology (GO) classification into three main categories: biological process, molecular function, and cellular component.
GO term	Ontology	Description	FDR	FDR (-log10)
GO:0042221	BIOLOGICAL PROCESS	response to chemical stimulus	8.6e-06	5.0655
GO:0006091	BIOLOGICAL PROCESS	generation of precursor metabolites and energy	1.1e-05	4.95861
GO:0016052	BIOLOGICAL PROCESS	carbohydrate catabolic process	1.1e-05	4.95861
GO:0010035	BIOLOGICAL PROCESS	response to inorganic substance	1.5e-05	4.82391
GO:0006972	BIOLOGICAL PROCESS	hyperosmotic response	2e-05	4.69897
GO:0006096	BIOLOGICAL PROCESS	glycolysis	2.6e-05	4.58503
GO:0006833	BIOLOGICAL PROCESS	water transport	4.6e-05	4.33724
GO:0042044	BIOLOGICAL PROCESS	fluid transport	4.6e-05	4.33724
GO:0044275	BIOLOGICAL PROCESS	cellular carbohydrate catabolic process	4.6e-05	4.33724
GO:0046164	BIOLOGICAL PROCESS	alcohol catabolic process	4.6e-05	4.33724
GO:0009628	BIOLOGICAL PROCESS	response to abiotic stimulus	5.1e-05	4.29243
GO:0006970	BIOLOGICAL PROCESS	response to osmotic stress	5.9e-05	4.22915
GO:0019320	BIOLOGICAL PROCESS	hexose catabolic process	6.2e-05	4.20761
GO:0010038	BIOLOGICAL PROCESS	response to metal ion	6.2e-05	4.20761
GO:0046365	BIOLOGICAL PROCESS	monosaccharide catabolic process	6.2e-05	4.20761
GO:0006950	BIOLOGICAL PROCESS	response to stress	6.2e-05	4.20761
GO:0006007	BIOLOGICAL PROCESS	glucose catabolic process	6.2e-05	4.20761
GO:0034641	BIOLOGICAL PROCESS	cellular nitrogen compound metabolic process	0.00014	3.85387
GO:0050896	BIOLOGICAL PROCESS	response to stimulus	0.00014	3.85387
GO:0006979	BIOLOGICAL PROCESS	response to oxidative stress	0.00024	3.61979
GO:0006066	BIOLOGICAL PROCESS	alcohol metabolic process	0.00024	3.61979
GO:0044282	BIOLOGICAL PROCESS	small molecule catabolic process	0.00039	3.40894
GO:0009266	BIOLOGICAL PROCESS	response to temperature stimulus	0.00047	3.3279
GO:0019318	BIOLOGICAL PROCESS	hexose metabolic process	0.00047	3.3279
GO:0006006	BIOLOGICAL PROCESS	glucose metabolic process	0.00049	3.3098
GO:0015979	BIOLOGICAL PROCESS	photosynthesis	0.00049	3.3098
GO:0055114	BIOLOGICAL PROCESS	oxidation reduction	0.00054	3.26761
GO:0009651	BIOLOGICAL PROCESS	response to salt stress	0.00078	3.10791
GO:0046686	BIOLOGICAL PROCESS	response to cadmium ion	0.00089	3.05061
GO:0044283	BIOLOGICAL PROCESS	small molecule biosynthetic process	0.0015	2.82391
GO:0008643	BIOLOGICAL PROCESS	carbohydrate transport	0.0016	2.79588
GO:0009617	BIOLOGICAL PROCESS	response to bacterium	0.0048	2.31876
GO:0009414	BIOLOGICAL PROCESS	response to water deprivation	0.0058	2.23657
GO:0046483	BIOLOGICAL PROCESS	heterocycle metabolic process	0.0058	2.23657
GO:0010033	BIOLOGICAL PROCESS	response to organic substance	0.0058	2.23657
GO:0009611	BIOLOGICAL PROCESS	response to wounding	0.0058	2.23657
GO:0009056	BIOLOGICAL PROCESS	catabolic process	0.0061	2.21467
GO:0005996	BIOLOGICAL PROCESS	monosaccharide metabolic process	0.0063	2.20066
GO:0000302	BIOLOGICAL PROCESS	response to reactive oxygen species	0.0068	2.16749
GO:0009308	BIOLOGICAL PROCESS	amine metabolic process	0.0082	2.08619
GO:0044248	BIOLOGICAL PROCESS	cellular catabolic process	0.0082	2.08619
GO:0009415	BIOLOGICAL PROCESS	response to water	0.0083	2.08092
GO:0044271	BIOLOGICAL PROCESS	cellular nitrogen compound biosynthetic process	0.0083	2.08092
GO:0044106	BIOLOGICAL PROCESS	cellular amine metabolic process	0.0083	2.08092
GO:0007030	BIOLOGICAL PROCESS	Golgi organization	0.0091	2.04096
GO:0042542	BIOLOGICAL PROCESS	response to hydrogen peroxide	0.0093	2.03152
GO:0042538	BIOLOGICAL PROCESS	hyperosmotic salinity response	0.0093	2.03152
GO:0010224	BIOLOGICAL PROCESS	response to UV-B	0.0097	2.01323
GO:0006520	BIOLOGICAL PROCESS	cellular amino acid metabolic process	0.011	1.95861
GO:0016036	BIOLOGICAL PROCESS	cellular response to phosphate starvation	0.011	1.95861
GO:0009607	BIOLOGICAL PROCESS	response to biotic stimulus	0.011	1.95861
GO:0044281	BIOLOGICAL PROCESS	small molecule metabolic process	0.012	1.92082
GO:0006519	BIOLOGICAL PROCESS	cellular amino acid and derivative metabolic process	0.013	1.88606
GO:0042742	BIOLOGICAL PROCESS	defense response to bacterium	0.016	1.79588
GO:0042398	BIOLOGICAL PROCESS	cellular amino acid derivative biosynthetic process	0.016	1.79588
GO:0005975	BIOLOGICAL PROCESS	carbohydrate metabolic process	0.016	1.79588
GO:0008610	BIOLOGICAL PROCESS	lipid biosynthetic process	0.017	1.76955
GO:0009309	BIOLOGICAL PROCESS	amine biosynthetic process	0.018	1.74473
GO:0009409	BIOLOGICAL PROCESS	response to cold	0.018	1.74473
GO:0051704	BIOLOGICAL PROCESS	multi-organism process	0.019	1.72125
GO:0051707	BIOLOGICAL PROCESS	response to other organism	0.022	1.65758
GO:0000272	BIOLOGICAL PROCESS	polysaccharide catabolic process	0.022	1.65758
GO:0006629	BIOLOGICAL PROCESS	lipid metabolic process	0.025	1.60206
GO:0008652	BIOLOGICAL PROCESS	cellular amino acid biosynthetic process	0.028	1.55284
GO:0046700	BIOLOGICAL PROCESS	heterocycle catabolic process	0.029	1.5376
GO:0009605	BIOLOGICAL PROCESS	response to external stimulus	0.032	1.49485
GO:0009269	BIOLOGICAL PROCESS	response to desiccation	0.033	1.48149
GO:0051186	BIOLOGICAL PROCESS	cofactor metabolic process	0.033	1.48149
GO:0034656	BIOLOGICAL PROCESS	nucleobase, nucleoside and nucleotide catabolic process	0.033	1.48149
GO:0019684	BIOLOGICAL PROCESS	photosynthesis, light reaction	0.033	1.48149
GO:0034655	BIOLOGICAL PROCESS	nucleobase, nucleoside, nucleotide and nucleic acid catabolic process	0.033	1.48149
GO:0043562	BIOLOGICAL PROCESS	cellular response to nitrogen levels	0.034	1.46852
GO:0031669	BIOLOGICAL PROCESS	cellular response to nutrient levels	0.036	1.4437
GO:0055086	BIOLOGICAL PROCESS	nucleobase, nucleoside and nucleotide metabolic process	0.036	1.4437
GO:0006084	BIOLOGICAL PROCESS	acetyl-CoA metabolic process	0.036	1.4437
GO:0009411	BIOLOGICAL PROCESS	response to UV	0.036	1.4437
GO:0009416	BIOLOGICAL PROCESS	response to light stimulus	0.036	1.4437
GO:0019748	BIOLOGICAL PROCESS	secondary metabolic process	0.042	1.37675
GO:0044270	BIOLOGICAL PROCESS	cellular nitrogen compound catabolic process	0.046	1.33724
GO:0042180	BIOLOGICAL PROCESS	cellular ketone metabolic process	0.048	1.31876
GO:0080129	BIOLOGICAL PROCESS	proteasome core complex assembly	0.048	1.31876
GO:0046165	BIOLOGICAL PROCESS	alcohol biosynthetic process	0.049	1.3098
GO:0005507	MOLECULAR FUNCTION	copper ion binding	0.00016	3.79588
GO:0016491	MOLECULAR FUNCTION	oxidoreductase activity	0.00077	3.11351
GO:0046906	MOLECULAR FUNCTION	tetrapyrrole binding	0.00077	3.11351
GO:0020037	MOLECULAR FUNCTION	heme binding	0.0039	2.40894
GO:0008061	MOLECULAR FUNCTION	chitin binding	0.0058	2.23657
GO:0005506	MOLECULAR FUNCTION	iron ion binding	0.0058	2.23657
GO:0000287	MOLECULAR FUNCTION	magnesium ion binding	0.0068	2.16749
GO:0016836	MOLECULAR FUNCTION	hydro-lyase activity	0.0068	2.16749
GO:0015149	MOLECULAR FUNCTION	hexose transmembrane transporter activity	0.0071	2.14874
GO:0016829	MOLECULAR FUNCTION	lyase activity	0.011	1.95861
GO:0043167	MOLECULAR FUNCTION	ion binding	0.012	1.92082
GO:0043169	MOLECULAR FUNCTION	cation binding	0.012	1.92082
GO:0016209	MOLECULAR FUNCTION	antioxidant activity	0.02	1.69897
GO:0030976	MOLECULAR FUNCTION	thiamin pyrophosphate binding	0.02	1.69897
GO:0015145	MOLECULAR FUNCTION	monosaccharide transmembrane transporter activity	0.02	1.69897
GO:0003872	MOLECULAR FUNCTION	6-phosphofructokinase activity	0.022	1.65758
GO:0016744	MOLECULAR FUNCTION	transferase activity, transferring aldehyde or ketonic groups	0.022	1.65758
GO:0019200	MOLECULAR FUNCTION	carbohydrate kinase activity	0.022	1.65758
GO:0046872	MOLECULAR FUNCTION	metal ion binding	0.022	1.65758
GO:0016835	MOLECULAR FUNCTION	carbon-oxygen lyase activity	0.022	1.65758
GO:0009055	MOLECULAR FUNCTION	electron carrier activity	0.022	1.65758
GO:0005215	MOLECULAR FUNCTION	transporter activity	0.022	1.65758
GO:0016628	MOLECULAR FUNCTION	oxidoreductase activity, acting on the CH-CH group of donors, NAD or NADP as acceptor	0.028	1.55284
GO:0048037	MOLECULAR FUNCTION	cofactor binding	0.028	1.55284
GO:0015144	MOLECULAR FUNCTION	carbohydrate transmembrane transporter activity	0.029	1.5376
GO:0016774	MOLECULAR FUNCTION	phosphotransferase activity, carboxyl group as acceptor	0.029	1.5376
GO:0030955	MOLECULAR FUNCTION	potassium ion binding	0.029	1.5376
GO:0031420	MOLECULAR FUNCTION	alkali metal ion binding	0.029	1.5376
GO:0004743	MOLECULAR FUNCTION	pyruvate kinase activity	0.029	1.5376
GO:0016408	MOLECULAR FUNCTION	C-acyltransferase activity	0.029	1.5376
GO:0022857	MOLECULAR FUNCTION	transmembrane transporter activity	0.029	1.5376
GO:0016627	MOLECULAR FUNCTION	oxidoreductase activity, acting on the CH-CH group of donors	0.029	1.5376
GO:0008443	MOLECULAR FUNCTION	phosphofructokinase activity	0.031	1.50864
GO:0070546	MOLECULAR FUNCTION	L-phenylalanine aminotransferase activity	0.033	1.48149
GO:0080130	MOLECULAR FUNCTION	L-phenylalanine:2-oxoglutarate aminotransferase activity	0.033	1.48149
GO:0022891	MOLECULAR FUNCTION	substrate-specific transmembrane transporter activity	0.033	1.48149
GO:0019842	MOLECULAR FUNCTION	vitamin binding	0.04	1.39794
GO:0016684	MOLECULAR FUNCTION	oxidoreductase activity, acting on peroxide as acceptor	0.041	1.38722
GO:0004601	MOLECULAR FUNCTION	peroxidase activity	0.041	1.38722
GO:0050662	MOLECULAR FUNCTION	coenzyme binding	0.048	1.31876
GO:0046914	MOLECULAR FUNCTION	transition metal ion binding	0.048	1.31876
GO:0044435	CELLULAR COMPONENT	plastid part	1.9e-10	9.72125
GO:0044434	CELLULAR COMPONENT	chloroplast part	1.9e-10	9.72125
GO:0009507	CELLULAR COMPONENT	chloroplast	1.2e-09	8.92082
GO:0009536	CELLULAR COMPONENT	plastid	1.1e-07	6.95861
GO:0009570	CELLULAR COMPONENT	chloroplast stroma	1.3e-07	6.88606
GO:0009532	CELLULAR COMPONENT	plastid stroma	1.3e-07	6.88606
GO:0009526	CELLULAR COMPONENT	plastid envelope	2.5e-07	6.60206
GO:0009579	CELLULAR COMPONENT	thylakoid	3.2e-07	6.49485
GO:0009941	CELLULAR COMPONENT	chloroplast envelope	3.3e-07	6.48149
GO:0042651	CELLULAR COMPONENT	thylakoid membrane	9e-07	6.04576
GO:0031967	CELLULAR COMPONENT	organelle envelope	9e-07	6.04576
GO:0031975	CELLULAR COMPONENT	envelope	1.4e-06	5.85387
GO:0034357	CELLULAR COMPONENT	photosynthetic membrane	2.3e-06	5.63827
GO:0055035	CELLULAR COMPONENT	plastid thylakoid membrane	2.3e-06	5.63827
GO:0031090	CELLULAR COMPONENT	organelle membrane	2.3e-06	5.63827
GO:0009535	CELLULAR COMPONENT	chloroplast thylakoid membrane	2.3e-06	5.63827
GO:0005773	CELLULAR COMPONENT	vacuole	1.1e-05	4.95861
GO:0044436	CELLULAR COMPONENT	thylakoid part	1.1e-05	4.95861
GO:0009521	CELLULAR COMPONENT	photosystem	1.1e-05	4.95861
GO:0009538	CELLULAR COMPONENT	photosystem I reaction center	2.8e-05	4.55284
GO:0031976	CELLULAR COMPONENT	plastid thylakoid	4.2e-05	4.37675
GO:0009534	CELLULAR COMPONENT	chloroplast thylakoid	4.2e-05	4.37675
GO:0016021	CELLULAR COMPONENT	integral to membrane	4.7e-05	4.3279
GO:0031984	CELLULAR COMPONENT	organelle subcompartment	4.7e-05	4.3279
GO:0044446	CELLULAR COMPONENT	intracellular organelle part	6.4e-05	4.19382
GO:0044422	CELLULAR COMPONENT	organelle part	6.7e-05	4.17393
GO:0031224	CELLULAR COMPONENT	intrinsic to membrane	0.00018	3.74473
GO:0044425	CELLULAR COMPONENT	membrane part	0.00018	3.74473
GO:0016020	CELLULAR COMPONENT	membrane	0.00036	3.4437
GO:0005886	CELLULAR COMPONENT	plasma membrane	0.00039	3.40894
GO:0010287	CELLULAR COMPONENT	plastoglobule	0.00048	3.31876
GO:0005576	CELLULAR COMPONENT	extracellular region	0.00056	3.25181
GO:0005618	CELLULAR COMPONENT	cell wall	0.00066	3.18046
GO:0030312	CELLULAR COMPONENT	external encapsulating structure	0.0007	3.1549
GO:0009522	CELLULAR COMPONENT	photosystem I	0.0007	3.1549
GO:0048046	CELLULAR COMPONENT	apoplast	0.00072	3.14267
GO:0010319	CELLULAR COMPONENT	stromule	0.00072	3.14267
GO:0009523	CELLULAR COMPONENT	photosystem II	0.0025	2.60206
GO:0044429	CELLULAR COMPONENT	mitochondrial part	0.0029	2.5376
GO:0005774	CELLULAR COMPONENT	vacuolar membrane	0.0043	2.36653
GO:0044437	CELLULAR COMPONENT	vacuolar part	0.0046	2.33724
GO:0005777	CELLULAR COMPONENT	peroxisome	0.006	2.22185
GO:0005945	CELLULAR COMPONENT	6-phosphofructokinase complex	0.006	2.22185
GO:0005737	CELLULAR COMPONENT	cytoplasm	0.006	2.22185
GO:0042579	CELLULAR COMPONENT	microbody	0.006	2.22185
GO:0044444	CELLULAR COMPONENT	cytoplasmic part	0.0066	2.18046
GO:0005740	CELLULAR COMPONENT	mitochondrial envelope	0.0095	2.02228
GO:0045259	CELLULAR COMPONENT	proton-transporting ATP synthase complex	0.018	1.74473
GO:0043227	CELLULAR COMPONENT	membrane-bounded organelle	0.027	1.56864
GO:0043231	CELLULAR COMPONENT	intracellular membrane-bounded organelle	0.027	1.56864
GO:0009705	CELLULAR COMPONENT	plant-type vacuole membrane	0.031	1.50864
GO:0000325	CELLULAR COMPONENT	plant-type vacuole	0.034	1.46852
GO:0045261	CELLULAR COMPONENT	proton-transporting ATP synthase complex, catalytic core F(1)	0.039	1.40894
GO:0005739	CELLULAR COMPONENT	mitochondrion	0.04	1.39794
GO:0031966	CELLULAR COMPONENT	mitochondrial membrane	0.045	1.34679

## Sheet: Table.S5.Primers for qRT-PCR
Table S5.	Primers used for qRT-PCR analysis
Gene	Forward ( 5‘→3’)	Reverse (5‘→3’)
Actin	CATTGTGCTCAGTGGTGGTT	TTGGAGCAAGTGCAGTGATT
HSP	AGAGAACAGCACCGGAAGAA	CGCTTGTTTGACGCTGAATA
LOX	GCTGCTTTCTATGAGGGTTATTATGC	AACATCTCCCACAGCATAAACATCAGG
UBQ10-1	CCCTGGAGGTGGAAAGCT	TGCGTCCATCCTCAAGCT
MAPK16	GGCTCCCTCTTCAAGTTGCT	CCTTCGCTGATCAAGAGCCT
PAL	ACCGTGAGCCAAGTAGCAAA	TCGCGATCGACCACTTTGAT
F3H_1	GCGAGAGACTAAGCACCGAA	CCATCTCCTCCTGTGCCTTC
F3H_2	CCGGAGGGAGTTAAAGAGTTAG	GGGAAACCATAGCCGTAAGA
